# Supplementary material for: N6-Methyladenosine Modification Patterns and Tumor Microenvironment Immune Characteristics Associated With Clinical Prognosis Analysis in Stomach Adenocarcinoma
Source: Front Cell Dev Biol. 2022 Jun 15;10:913307. doi: 10.3389/fcell.2022.913307 (PMC9261346; doi:10.3389/fcell.2022.913307)
Supplement: Supplementary file 4 [file DataSheet1.ZIP]

Archive with 15 entries (14 files):
- The codes/
- The codes/m6aTME45.maftools.R
- __MACOSX/The codes/._m6aTME45.maftools.R
- The codes/.DS_Store
- __MACOSX/The codes/._.DS_Store
- The codes/m6aTME50.MSI.R
- __MACOSX/The codes/._m6aTME50.MSI.R
- The codes/m6aTME20.mutExp.R
- __MACOSX/The codes/._m6aTME20.mutExp.R
- The codes/m6aTME07.FPKM2TPM.R
- __MACOSX/The codes/._m6aTME07.FPKM2TPM.R
- The codes/m6aTME33.geneCluster.R
- __MACOSX/The codes/._m6aTME33.geneCluster.R
- The codes/m6aTME16.merge.R
- __MACOSX/The codes/._m6aTME16.merge.R
