# Supplementary material for: N6-Methyladenosine Modification Patterns and Tumor Microenvironment Immune Characteristics Associated With Clinical Prognosis Analysis in Stomach Adenocarcinoma
Source: Front Cell Dev Biol. 2022 Jun 15;10:913307. doi: 10.3389/fcell.2022.913307 (PMC9261346; doi:10.3389/fcell.2022.913307)
Supplement: Supplementary file 4 [file DataSheet1.ZIP › The codes/m6aTME07.FPKM2TPM.R]

#if (!requireNamespace("BiocManager", quietly = TRUE))
#    install.packages("BiocManager")
#BiocManager::install("limma")

library(limma)             
inputFile="symbol.txt"     
setwd("")     

outTab=data.frame()
rt=read.table(inputFile, header=T, sep="\t", check.names=F)
rt=as.matrix(rt)
rownames(rt)=rt[,1]
exp=rt[,2:ncol(rt)]
dimnames=list(rownames(exp),colnames(exp))
data=matrix(as.numeric(as.matrix(exp)),nrow=nrow(exp),dimnames=dimnames)
data=avereps(data)

fpkmToTpm=function(fpkm){
    exp(log(fpkm) - log(sum(fpkm)) + log(1e6))
}
tpm=apply(data, 2, fpkmToTpm)

tpmOut=rbind(ID=colnames(tpm), tpm)
write.table(tpmOut, file="TCGA.TPM.txt", sep="\t", col.names=F, quote=F)
